# Supplementary material for: Pairing Red Wine and Closure: New Achievements from Short-to-Medium Storage Time Assays
Source: Foods. 2025 Feb 25;14(5):783. doi: 10.3390/foods14050783 (PMC11899619; doi:10.3390/foods14050783)
Supplement: Supplementary file 1 [file foods-14-00783-s001.zip]

Archive with 1 entries (1 files):
- foods-3482334-supplementary.pdf
